# Supplementary material for: Stigmasterol attenuates atherosclerosis by inhibiting inflammatory signaling and foam cell formation
Source: IMetaOmics. 2025 Oct 1;2(4):e70056. doi: 10.1002/imo2.70056 (PMC12805992; doi:10.1002/imo2.70056)
Supplement: Supplementary file 2 — Table S1. Composition of phytosterols, cholesterol oxidation products and phytosterol oxidation products in diets. Table S2. Cell counts and percentage of macrophage subtypes. Table S3. Cell counts and percentage of smooth muscle cell subtypes. [file IMO2-2-e70056-s001.xlsx]

## Sheet: S1
Table S1 Composition of phytosterols, cholesterol oxidation products and phytosterol oxidation products in diets.
(% of total)	cholesterol	Phytosterols mixture
-	> 98%	Sitosterol 70%
		Campesterol 20%
		Stigmasterol 5%
		Others 5%
(% of total)	COPs	POPs
7-keto	0.193	0.388
Hydroxides	0.215	0.093
7α-OH-	0.049	0.033
7β-OH-	0.166	0.06
Epoxides	0.318	0.25
5α,6α-epoxy-	0.213	0.233
5β,6β-epoxy-	0.105	0.017
Triol	0.013	0.005
Others	0.262	0.265

## Sheet: S2
Table S2 Cell counts and percentage of macrophage subtypes
Clusters	Inflammatory macro	Trem2+ Macro	Trdc+ Macro	Res-like Macro	Ebf1+Cd79a+ Macro	Dcn+ Macro	Total
Control group	61(20.07%)	79(25.99%)	95(31.25%)	40(13.16%)	20(6.58%)	9(2.96%)	304(100%)
PS group	43(17.55%)	84(34.28%)	59(24.08%)	24(9.80%)	32(13.06%)	3(1.22%)	245(100%)

## Sheet: S3
Table S3 Cell counts and percentage of smooth muscle cell subtypes
Clusters	SEM	Traditional SMC	FC-like SMC	LGF1+ SMC	Total
Control group	57(51.82%)	25(22.73%)	25(22.73%)	3(2.73%)	110(100%)
PS group	30(20.00%)	79(52.67%)	25(16.67%)	16(10.67%)	150(100%)
